# Supplementary material for: Synthesis and Structural Insight into poly(dimethylsiloxane)-b-poly(2-vinylpyridine) Copolymers
Source: Polymers (Basel). 2023 Oct 25;15(21):4227. doi: 10.3390/polym15214227 (PMC10648597; doi:10.3390/polym15214227)
Supplement: Supplementary file 1 [file polymers-15-04227-s001.zip]

Archive with 1 entries (1 files):
- polymers-2675346-supplementary.pdf
